# Supplementary material for: Deltamethrin-Evoked ER Stress Promotes Neuroinflammation in the Adult Mouse Hippocampus
Source: Cells. 2022 Jun 18;11(12):1961. doi: 10.3390/cells11121961 (PMC9222034; doi:10.3390/cells11121961)
Supplement: Supplementary file 1 [file cells-11-01961-s001.zip]

Archive with 1 entries (1 files):
- cells-1741426-supplementary.pdf
